# Supplementary material for: Reassortant Clade 2.3.4.4 Avian Influenza A(H5N6) Virus in a Wild Mandarin Duck, South Korea, 2016
Source: Emerg Infect Dis. 2017 May;23(5):822–6. doi: 10.3201/eid2305.161905 (PMC5403023; doi:10.3201/eid2305.161905)
Supplement: Technical Appendix 2 — Influenza virus isolates used in the study of reassortant clade 2.3.4.4 avian influenza A(H5N6) virus in a wild mandarin duck, South Korea, 2016. [file 16-1905-Techapp-s2.xls]

## Sheet: Acknowledge Table
Article DOI: http://dx.doi.org/10.3201/eid2305.161905
Influenza virus isolates used in the study of reassortant clade 2.3.4.4 avian influenza A(H5N6) virus in a wild mandarin duck, South Korea, 2016.
We acknowledge the authors and submitting laboratories of the sequences from GISAID’s EpiFlu™ Database on which this research is based. The list is detailed below.
All submitters of data may be contacted directly via the GISAID website www.gisaid.org
Segment ID	Country	Isolate name	Submitting Lab	Authors
EPI687156	Hong Kong (SAR)	A/great_egret/Hong_Kong/00032/2016	Agriculture, Fisheries and Conservation Department	LUK et al.
EPI687154	Hong Kong (SAR)	A/Oriental_magpie_robin/Hong_Kong/16759/2015	Agriculture, Fisheries and Conservation Department	LUK et al.
EPI687152	Hong Kong (SAR)	A/Oriental_magpie_robin/Hong_Kong/06154/2015	Agriculture, Fisheries and Conservation Department	LUK et al.
EPI687144	Hong Kong (SAR)	A/peregrine_falcon/Hong_Kong/04955/2015	Agriculture, Fisheries and Conservation Department	LUK et al.
EPI645974	China	A/environment/Jiangsu/WX175/2013	Beijing Institute of Microbiology and Epidemiology
EPI768621	China	A/chicken/Wuxi/SC7393/2015(H5N6)	Beijing Institute of Microbiology and Epidemiology	Maijuan et al.
EPI646024	China	A/chicken/Jiangsu/WXSB2/2014	Beijing Institute of Microbiology and Epidemiology
EPI645982	China	A/chicken/Jiangsu/WXS7393/2014	Beijing Institute of Microbiology and Epidemiology
EPI645967	China	A/duck/Jiangsu/WX156/2013	Beijing Institute of Microbiology and Epidemiology
EPI530063	China	A/environment/Shenzhen/25-24/2013	BGI Shenzhen	Jinquan et al.
EPI530054	China	A/duck/Jiangxi/95/2014	BGI Shenzhen	Bing et al.
EPI691378	China	A/ Guangdong /ZQ874/2015（H5N6）	Guangdong Center of Disease Control and Prevention	Changwen et al.
EPI691370	China	A/ Guangdong /SZ872/2015（H5N6）	Guangdong Center of Disease Control and Prevention	Changwen et al.
EPI687547	China	A/Goose/ Guangdong /SSZYP/2015（H5N6）	South China Agricultural University	Wenbao et al.
EPI687539	China	A/Goose/ Guangdong /SSLBY/2015（H5N6）	South China Agricultural University	Wenbao et al.
EPI687498	China	A/Goose/ Guangdong /JG125/2013（H5N6）	South China Agricultural University	Wenbao et al.
EPI687531	China	A/Enviroment/Guangdong/SS127/2013(H5N6)	South China Agricultural University	Wenbao et al.
EPI687523	China	A/Chicken/Guangdong/FG594/2015（H5N6）	South China Agricultural University	Wenbao et al.
EPI687515	China	A/Duck/Guangdong/PY503/2014（H5N6）	South China Agricultural University	Wenbao et al.
EPI687506	China	A/Duck/Guangdong/PY501/2014（H5N6）	South China Agricultural University	Wenbao et al.
EPI687488	China	A/Duck/Guangdong/SS1A1/2014（H5N6）	South China Agricultural University	Wenbao et al.
EPI676399	China	A/environment/GZ/77/2014	University of Hong Kong	Zhou et al.
EPI676397	China	A/environment/GZ/75/2014	University of Hong Kong	Zhou et al.
EPI676400	China	A/environment/GZ/NIOSH-187/2014	University of Hong Kong	Zhou et al.
EPI587574	China	A/Environment/Yunnan/DQ53/2015	WHO Chinese National Influenza Center	Wang et al.
EPI587558	China	A/Environment/Yunnan/DQ16/2015	WHO Chinese National Influenza Center	Wang et al.
EPI587550	China	A/Environment/Yunnan/DQ9/2015	WHO Chinese National Influenza Center	Wang et al.
EPI587542	China	A/Environment/Yunnan/DQ8/2015	WHO Chinese National Influenza Center	Wang et al.
EPI587534	China	A/Environment/Yunnan/DQ5/2015	WHO Chinese National Influenza Center	Wang et al.
EPI684565	China	A/Environment/Shenzhen/3/2015	WHO Chinese National Influenza Center	Fang et al.
EPI684557	China	A/Environment/Shenzhen/2/2015	WHO Chinese National Influenza Center	Fang et al.
EPI684549	China	A/Environment/Shenzhen/1/2015	WHO Chinese National Influenza Center	Fang et al.
EPI587629	China	A/Yunnan/14564/2015	WHO Chinese National Influenza Center	Wang et al.
EPI587621	China	A/Yunnan/14563/2015	WHO Chinese National Influenza Center	Wang et al.
EPI684541	China	A/Shenzhen/1/2015	WHO Chinese National Influenza Center	Fang et al.
EPI687704	China	A/Shenzhen/1/2016	WHO Chinese National Influenza Center	Fang et al.
EPI533583	China	A/Sichuan/26221/2014	WHO Chinese National Influenza Center
